# Supplementary material for: Evolutionary consequences of intra-patient phage predation on microbial populations
Source: eLife. 2014 Aug 26;3:e03497. doi: 10.7554/eLife.03497 (PMC4141277; doi:10.7554/eLife.03497)
Supplement: Supplementary file 1. — V. cholerae isolates recovered from the ICP2-positive Haitian patient sample are isogenic except for mutations in ompU. DOI: http://dx.doi.org/10.7554/eLife.03497.010 [file elife03497s001.xls]

## Sheet: Sheet1
Supplementary File 1. V. cholerae isolates recovered from the ICP2-positive Haitian patient sample are isogenic except for mutations in ompU
Reference	Position	Variation Type	Reference	Allele Variant	Overlapping Annotations	Amino Acid Change	Isolates from Single Haitian Patienta
							708	744	611	746	747	748	758	759	760	761
CP003069	54534	SNP	G	A	ompU	Ser329Leu
CP003069	54546	SNP	C	T	ompU	Gly325Asp
CP003069	54564	SNP	A	C	ompU	Leu319Arg
CP003069	54926	indel	GTACTTGGC	GTACTTGGCGTACTTGGC	ompU	Ala196_Tyr198dup
CP003069	54941	indel	GCTGTTGACGCAATGGGTAATGTTGTAACTGAAACA	GCTGTTGACGCAATGGGTAATGTTGTAACTGAAACAGCTGTTGACGCAATGGGTAATGTTGTAACTGAAACA	ompU	Ala182_Thr193dup
CP003069	55048	SNP	T	A	ompU	Asn158Tyr
CP003069	2094531	SNP	T	G	exeA	Lys279Gln
CP003069	2124160	SNP	T	C
CP003069	895813	DIP	-	T
CP003069	2029033	DIP	-	A
CP003069	2051379	DIP	-	A
CP003070	315133	SNP	C	T	Vch1786_II0360	Ala680Val
CP003070	856231	SNP	G	T	Vch1786_II0868	Pro232His
CP003070	43878	DIP	-	T
CP003070	188682	DIP	-	A
CP003070	556550	DIP	-	G
CP003070	673790	DIP	-	C
CP003070	673800	DIP	-	G
CP003070	731920	DIP	-	C
a Isolate number is indicated, blue filled square indicates the presence of the mutation indicated. Isolates in red are resistant to ICP2_2013_A_Haiti.
