# Supplementary material for: Evolutionary consequences of intra-patient phage predation on microbial populations
Source: eLife. 2014 Aug 26;3:e03497. doi: 10.7554/eLife.03497 (PMC4141277; doi:10.7554/eLife.03497)
Supplement: Supplementary file 2. — V. cholerae isolates recovered from the ICP2-positive Bangladeshi patient sample are isogenic except for mutations in toxR. DOI: http://dx.doi.org/10.7554/eLife.03497.011 [file elife03497s002.xls]

## Sheet: Sheet1
Supplementary File 2. V. cholerae isolates recovered from the ICP2-positive Bangladeshi patient sample are isogenic except for mutations in toxR.
Reference	Position	Variation Type	Reference	Allele Variant	Overlapping Annotations	Amino Acid Change	Isolates from Single Bangladeshi Patienta
							720	721	722	723	772	773
NC_002505	5414	SNP	G	A	amino acid ABC transporter_ATP-binding protein
NC_002505	42082	SNP	A	C	sun protein	Asp407Glu
NC_002505	72585	SNP	G	A	sensory box/GGDEF family protein
NC_002505	137214	SNP	T	C	cell division protein FtsY
NC_002505	144569	SNP	G	A	tRNA (uracil-5-)-methyltransferase	Ala135Val
NC_002505	182735	SNP	C	T	hypothetical protein	Ser335Leu
NC_002505	210804	SNP	C	T	iron-hydroxamate transporter permease subunit	Ala118Val
NC_002505	276112	SNP	G	A	ROK family protein	Gly147Arg
NC_002505	280512	SNP	G	A	phosphoribosylamine--glycine ligase	Ala106Val
NC_002505	299186	SNP	C	T	gluconate utilization system gnt-I transcriptional repressor	Ala189Thr
NC_002505	336613	SNP	G	A
NC_002505	368119	SNP	T	C	mutL	Cys350Arg
NC_002505	424629	SNP	G	T	regulatory protein CsrD
NC_002505	424645	DIP	-	G	regulatory protein CsrD	Lys462fs
NC_002505	427291	SNP	A	G	MSHA biogenesis protein MshJ	His187Arg
NC_002505	432680	SNP	G	A	MSHA biogenesis protein MshE	Gly436Asp
NC_002505	463918	SNP	G	A	arginine/ornithine antiporter	Trp89*
NC_002505	466598	SNP	T	A	rplU
NC_002505	479266	DIP	G	-
NC_002505	553569	DIP	-	C	dnaG	Val193fs
NC_002505	575609	SNP	A	G	recA	Tyr363Cys
NC_002505	612959	DIP	-	A
NC_002505	623228	DIP	-	G	glutamyl-Q tRNA(Asp) synthetase	Pro8fs
NC_002505	638168	DIP	-	T
NC_002505	663766	SNP	T	A	hypothetical protein	Leu82Phe
NC_002505	697746	SNP	A	G	c-di-GMP phosphodiesterase A-related protein	Val555Ala
NC_002505	708714	SNP	G	A	branched chain amino acid transport system II carrier protein
NC_002505	716073	SNP	T	C	DNA mismatch repair protein	Gln147Arg
NC_002505	744709	SNP	G	A	tyrA
NC_002505	749095	SNP	C	T	soluble lytic murein transglycosylase
NC_002505	756127	SNP	A	G
NC_002505	769055	SNP	C	T	nitroreductase A	Arg169Cys
NC_002505	775749	SNP	C	A	exopolyphosphatase	Asp382Tyr
NC_002505	795537	SNP	G	T	yajC	Gly18Val
NC_002505	799723	SNP	C	T
NC_002505	807832	DIP	-	G
NC_002505	818025	SNP	G	A
NC_002505	831779	SNP	C	A	vibriobactin synthesis protein_putative	Ala172Ser
NC_002505	858661	SNP	T	A
NC_002505	881244	DIP	-	T	hypothetical protein	Leu373fs
NC_002505	890320	SNP	C	T
NC_002505	890714	SNP	A	G	toxin co-regulated pilin	Asn89Ser
NC_002505	925762	SNP	C	T	hypothetical protein
NC_002505	998435	DIP	-	C	hypothetical protein hypothetical protein	Met1? Cys107fs
NC_002505	1024403	SNP	C	T	hemolysin_putative
NC_002505	1047456	SNP	A	T	toxR cholera toxin transcriptional activator	Leu178*
NC_002505	1047673	SNP	G	A	toxR cholera toxin transcriptional activator	Gln106*
NC_002505	1047760	SNP	T	G	toxR cholera toxin transcriptional activator	Thr77Pro
NC_002505	1047852	SNP	A	T	toxR cholera toxin transcriptional activator	Leu46Gln
NC_002505	1060408	SNP	C	T	nagA	Asp150Asn
NC_002505	1087962	DIP	-	G	uvrB	Leu58fs
NC_002505	1111283	SNP	G	T
NC_002505	1117838	SNP	T	G	fadJ	Val546Gly
NC_002505	1121766	SNP	T	C	hypothetical protein
NC_002505	1149895	SNP	C	T	hypothetical protein
NC_002505	1183050	SNP	A	G	8-amino-7-oxononanoate synthase	Arg20Gly
NC_002505	1198262	SNP	C	T	DNA-binding protein H-NS	Gly107Ser
NC_002505	1228191	DIP	-	C	sensor histidine kinase response regulator	Ser6fs Ala226fs
NC_002505	1335598	SNP	A	G	hypothetical protein	Asn107Ser
NC_002505	1354024	SNP	G	A	BCCT family transporter	Ala142Thr
NC_002505	1359179	SNP	G	A	6-phospho-beta-glucosidase	Ala56Thr
NC_002505	1368678	SNP	G	A	DNA polymerase III subunit epsilon	His223Tyr
NC_002505	1401870	SNP	A	T	outer membrane protein OmpV	Phe81Leu
NC_002505	1418798	SNP	G	T
NC_002505	1441233	SNP	G	A
NC_002505	1469427	SNP	A	T	GGDEF family protein	Lys9Met
NC_002505	1470952	DIP	-	G	GGDEF family protein	His517fs
NC_002505	1479317	SNP	C	T	lplA
NC_002505	1486534	DIP	-	C
NC_002505	1530608	DIP	-	C
NC_002505	1548631	SNP	A	G	RTX toxin transporter
NC_002505	1561942	SNP	S	G	RTX toxin RtxA
NC_002505	1563748	SNP	G	A	RTX toxin RtxA	Trp4547*
NC_002505	1567139	SNP	A	G	cholera enterotoxin_B subunit	Ile68Thr
NC_002505	1567227	SNP	A	G	cholera enterotoxin_B subunit	Tyr39His
NC_002505	1567284	SNP	G	T	cholera enterotoxin_B subunit	His20Asn
NC_002505	1591816	SNP	A	G	ABC transporter ATPase component
NC_002505	1618601	DIP	-	C	hypothetical protein	Arg131fs
NC_002505	1625933	DIP	-	C
NC_002505	1641056	SNP	G	A	mobA	Glu127Lys
NC_002505	1649049	DIP	C	-	hypothetical protein	Gly116fs
NC_002505	1670764	SNP	W	T
NC_002505	1676600	DIP	-	C	hypothetical protein	Pro336fs
NC_002505	1676702	DIP	-	C	hypothetical protein	Ala34fs
NC_002505	1676704	DIP	-	A	hypothetical protein	Lys35fs
NC_002505	1682925	SNP	C	T	quinol oxidase_subunit I	Ala226Thr
NC_002505	1686986	SNP	A	T	hypothetical protein
NC_002505	1730230	SNP	T	G	LysR family transcriptional regulator	Glu217Ala
NC_002505	1735241	SNP	M	C
NC_002505	1739750	SNP	C	T
NC_002505	1782501	SNP	G	A	response regulator VieA	Leu79Phe
NC_002505	1786022	SNP	C	A	sensory box sensor histidine kinase/response regulator VieS
NC_002505	1808852	SNP	G	A	AcrB/AcrD/AcrF family transporter
NC_002505	1809120	SNP	A	C	periplasmic linker protein_putative	Phe296Leu
NC_002505	1812498	SNP	C	T
NC_002505	1822858	SNP	C	T	hypothetical protein	Trp152*
NC_002505	1827199	SNP	G	A	cytochrome c-type protein TorC
NC_002505	1905668	SNP	C	A	hypothetical protein	Glu26Asp
NC_002505	1970973	SNP	A	G	hypothetical protein
NC_002505	2005879	SNP	T	G	hypothetical protein	Leu249Val
NC_002505	2017006	SNP	T	C
NC_002505	2021722	SNP	C	A	lpxK	Val54Phe
NC_002505	2059741	SNP	C	T	hypothetical protein	Ala183Val
NC_002505	2076300	SNP	A	G	C4-dicarboxylate transport sensor protein	Asn187Ser
NC_002505	2085882	SNP	C	T	GGDEF family protein	Ala368Val
NC_002505	2107661	SNP	G	A	NupC family protein
NC_002505	2113253	DIP	T	-	lipoprotein	Val29fs
NC_002505	2122955	SNP	R	G	O-succinylbenzoic acid--CoA ligase
NC_002505	2153724	SNP	T	A	hypothetical protein	Ile106Asn
NC_002505	2179341	SNP	C	G	maf	Leu47Val
NC_002505	2194678	DIP	-	G	hypothetical protein	Leu401fs
NC_002505	2203897	SNP	C	T	hypothetical protein
NC_002505	2240207	SNP	C	T	AraC/XylS family transcriptional regulator	Gly59Arg
NC_002505	2262543	DIP	T	-	hypothetical protein hypothetical protein	Lys25fs Arg123fs
NC_002505	2295483	SNP	T	C	fliD	Thr86Ala
NC_002505	2358194	DIP	-	C	vibF	Val819fs
NC_002505	2364863	SNP	A	G	hypothetical protein
NC_002505	2365248	DIP	-	G
NC_002505	2379972	SNP	A	G	upp	Ile135Thr
NC_002505	2408922	SNP	G	T	hypothetical protein	Ser336Arg
NC_002505	2424759	SNP	C	T	riboflavin synthase subunit alpha
NC_002505	2441024	SNP	C	A	GGDEF family protein	Glu77*
NC_002505	2483236	SNP	G	A	ribosomal protein S6 modification protein-related protein	Ala150Thr
NC_002505	2489046	DIP	-	G
NC_002505	2496376	SNP	T	C	elongation factor G	Ser370Gly
NC_002505	2518790	SNP	A	G	threonine synthase	Phe30Leu
NC_002505	2547714	SNP	C	T	LysR family transcriptional regulator	Ala37Val
NC_002505	2564032	DIP	-	C
NC_002505	2605341	SNP	G	A	DNA topoisomerase IV subunit A	Ser85Leu
NC_002505	2612864	DIP	-	C
NC_002505	2657142	SNP	G	A	hypothetical protein	Ala135Val
NC_002505	2657595	DIP	-	C	hypothetical protein	Thr18fs
NC_002505	2669927	SNP	G	T
NC_002505	2690493	SNP	G	A	valS	Arg599His
NC_002505	2737850	SNP	C	T	hypothetical protein
NC_002505	2738434	DIP	-	C	hypothetical protein	Leu81fs
NC_002505	2744528	SNP	C	T	cpdB	Arg383Cys
NC_002505	2777895	SNP	G	A	ABC transporter_ATP-binding protein	Trp217*
NC_002505	2839114	SNP	A	T	hypothetical protein	Ser324Cys
NC_002505	2839613	DIP	-	C
NC_002505	2854283	SNP	C	T	metF	Ser33Leu
NC_002505	2879855	DIP	T	-	hypothetical protein	Phe33fs
NC_002505	2881400	SNP	C	A	bifunctional (p)ppGpp synthetase II/guanosine-3'5'-bis pyrophosphate 3'-pyrophosphohydrolase	Pro142His
NC_002505	2897883	SNP	G	A	cholera toxin secretion protein EpsM
NC_002505	2907037	DIP	-	G
NC_002505	2910363	SNP	A	G	phosphoenolpyruvate carboxykinase	Lys117Glu
NC_002506	17393	DIP	C	-	hypothetical protein glycogen branching enzyme	Gly66fs Ala3fs
NC_002506	30692	SNP	C	T	NadC family protein	Ala70Val
NC_002506	42229	SNP	C	A	hypothetical protein	Gln286His
NC_002506	53608	DIP	T	-	hypothetical protein protease-related protein	Ile710fs Phe20fs
NC_002506	57465	DIP	-	G	GGDEF family protein hypothetical protein	Val1fs *243fs
NC_002506	62965	SNP	C	T	hypothetical protein	Ala210Val
NC_002506	85485	SNP	T	G	hypothetical protein	Ile247Leu
NC_002506	97575	DIP	G	-	proton/glutamate symporter	Arg416fs
NC_002506	143762	SNP	G	A	rbsC	Val43Ile
NC_002506	152561	SNP	C	A	glpT	Gly44Val
NC_002506	161478	SNP	C	G	hypothetical protein	Arg377Gly
NC_002506	186168	DIP	-	G	hypothetical protein hypothetical protein	Gln4fs Arg192fs
NC_002506	203369	SNP	G	T
NC_002506	245253	SNP	C	T	protease	Gly497Asp
NC_002506	277301	SNP	A	G	sensor histidine kinase
NC_002506	294983	DIP	-	G
NC_002506	299055	DIP	G	-
NC_002506	299080	DIP	C	-
NC_002506	366180	SNP	Y	C	toxin resistance protein
NC_002506	403877	DIP	-	G	hypothetical protein	Arg29fs
NC_002506	422960	SNP	C	T	hypothetical protein
NC_002506	439412	SNP	T	C	hypothetical protein	Phe831Leu
NC_002506	472297	DIP	A	-
NC_002506	474527	DIP	-	C	hypothetical protein	Gly158fs
NC_002506	530511	DIP	A	-
NC_002506	535093	DIP	G	-	hypothetical protein	Arg5fs
NC_002506	545436	DIP	-	C
NC_002506	566512	SNP	C	G	hypothetical protein	Arg256Pro
NC_002506	566513	SNP	G	C	hypothetical protein	Arg256Gly
NC_002506	568477	SNP	C	T	hypothetical protein	Arg106His
NC_002506	572465	SNP	G	A	dihydropteridine reductase	Gln5*
NC_002506	588148	SNP	C	G	PTS system_sucrose-specific IIBC component	Arg115Pro
NC_002506	609601	DIP	-	G
NC_002506	609892	SNP	G	A	nitrate/nitrite sensor protein NarQ	Arg553Cys
NC_002506	631352	DIP	-	G
NC_002506	631405	DIP	-	G
NC_002506	638951	SNP	G	A	chitodextrinase
NC_002506	639691	SNP	T	C	chitodextrinase	Ile765Val
NC_002506	646810	SNP	Y	T	phosphoglycerate transport regulatory protein PgtB_putative
NC_002506	685842	SNP	G	T	hypothetical protein	Ser32*
NC_002506	686744	DIP	-	C
NC_002506	704891	SNP	G	A
NC_002506	769970	DIP	-	T	diaminobutyrate--2-oxoglutarate aminotransferase	Val408fs
NC_002506	771746	DIP	-	G
NC_002506	773716	SNP	G	A
NC_002506	775705	DIP	-	G	acetoacetyl-CoA synthetase	Gly642fs
NC_002506	788542	SNP	G	T
NC_002506	798995	SNP	G	T	hypothetical protein	Thr609Asn
NC_002506	811408	SNP	T	C	hypothetical protein
NC_002506	869466	DIP	-	C
NC_002506	878457	SNP	C	T
NC_002506	889857	DIP	-	G
NC_002506	893324	DIP	A	-
NC_002506	894743	SNP	G	T	malF	Phe397Leu
NC_002506	901045	SNP	C	T	hypothetical protein	Ser36Phe
NC_002506	969852	DIP	-	T	hypothetical protein hypothetical protein	Arg64fs Leu10fs
NC_002506	980511	SNP	C	G
NC_002506	980512	SNP	G	C
NC_002506	980632	SNP	C	G
NC_002506	980633	SNP	G	C
NC_002506	980877	DIP	G	-
NC_002506	980886	DIP	-	G
NC_002506	981512	DIP	A	-
NC_002506	986611	DIP	AA	--
NC_002506	1004685	SNP	T	G	LysR family transcriptional regulator	Val73Gly
NC_002506	1036512	DIP	-	G	hypothetical protein	Leu380fs
NC_002506	1045002	DIP	-	G
NC_002506	1060870	DIP	-	C
NC_002506	1060888	DIP	-	C
NC_002506	1063939	SNP	G	T	hypothetical protein	Arg137Ser
a Isolate number is indicated, blue filled square indicates the presence of the mutation indicated. Isolates in red are resistant to ICP2_2011_A.
