# Supplementary material for: Evolutionary consequences of intra-patient phage predation on microbial populations
Source: eLife. 2014 Aug 26;3:e03497. doi: 10.7554/eLife.03497 (PMC4141277; doi:10.7554/eLife.03497)
Supplement: Supplementary file 3. — Strains used in this study. DOI: http://dx.doi.org/10.7554/eLife.03497.012 [file elife03497s003.xls]

## Sheet: Sheet1
Supplementary File 3. Strains used in this study.
Strain	Genotype, description or relevant characteristicsa	Source
WT	Spontaneous SmR derivative of E7946, El Tor Ogawa	1
KS611	Vibrio cholerae O1 Ogawa; single isolate from Haitian patient number 35; SmR, OmpU A196_Y198dup	This study
KS708	Vibrio cholerae O1 Ogawa; single isolate from Haitian patient number 35, SmR	This study
KS744	Vibrio cholerae O1 Ogawa; single isolate from Haitian patient number 35, SmR	This study
KS761	Vibrio cholerae O1 Ogawa; single isolate from Haitian patient number 35, SmR, OmpU N158Y	This study
KS760	Vibrio cholerae O1 Ogawa; single isolate from Haitian patient number 35, SmR, OmpU S329L	This study
KS758	Vibrio cholerae O1 Ogawa; single isolate from Haitian patient number 35, SmR, OmpU A182_T193dup	This study
KS759	Vibrio cholerae O1 Ogawa; single isolate from Haitian patient number 35, SmR, OmpU L319R	This study
KS746	Vibrio cholerae O1 Ogawa; single isolate from Haitian patient number 35, SmR, OmpU G325D	This study
KS747	Vibrio cholerae O1 Ogawa; single isolate from Haitian patient number 35, SmR, OmpU G325D	This study
KS748	Vibrio cholerae O1 Ogawa; single isolate from Haitian patient number 35, SmR, OmpU G325D	This study
AC2846	E7946 ΔompU	2
AC3745	E7946 ΔlacZ	3
AC4608	E7946 ΔompU pMMB67EH::ompU, AmpR, SmR	This study
AC4609	E7946 ΔompU pMMB67EH, AmpR, SmR	This study
KS745	E7946 OmpU G325D	This study
KS667	E7946 OmpU A196_Y198dup	This study
KS658	E7946 OmpU A195T	This study
KS672	E7946 OmpU V324F	This study
KS822	E7946 OmpU A182_T193dup	This study
KS823	E7946 OmpU L319R	This study
KS824	E7946 OmpU S329L	This study
KS825	E7946 OmpU N158Y	This study
AC598	E7946 ΔtoxR	4
KS720	Vibrio cholerae O1 Ogawa; single isolate from ICDDR,B patient number 2, SmR	This study
KS721	Vibrio cholerae O1 Ogawa; single isolate from ICDDR,B patient number 2, SmR	This study
KS722	Vibrio cholerae O1 Ogawa; single isolate from ICDDR,B patient number 2, SmR, ToxR Q106*	This study
KS732	Vibrio cholerae O1 Ogawa; single isolate from ICDDR,B patient number 2, SmR, ToxR L178*	This study
KS772	Vibrio cholerae O1 Ogawa; single isolate from ICDDR,B patient number 2, SmR, ToxR L46Q	This study
KS773	Vibrio cholerae O1 Ogawa; single isolate from ICDDR,B patient number 2, SmR, ToxR T77P	This study
KS778	E7946 ToxR Q106*	This study
KS779	E7946 ToxR L178*	This study
KS788	E7946 ToxR T77P	This study
KS789	E7946 ToxR L46Q	This study
KS786	KS732 ToxR WT, ΔlacZ	This study
KS787	KS722 ToxR WT, ΔlacZ	This study
KS793	KS772 ToxR WT, ΔlacZ	This study
KS794	KS773 ToxR WT, ΔlacZ	This study
KS756	KS722 pMMB67EH::ompU, AmpR, SmR	This study
KS757	KS732 pMMB67EH::ompU, AmpR, SmR	This study
a SmR, Streptomycin-resistant; AmpR, Ampicillin-resistant.
REFERENCES
1	Levine, M. M. et al. The pathogenicity of nonenterotoxigenic Vibrio cholerae serogroup O1 biotype El Tor isolated from sewage water in Brazil. J. Infect. Dis. 145, 296–299 (1982).
2	Schild, S., Nelson, E. J. & Camilli, A. Immunization with Vibrio cholerae outer membrane vesicles induces protective immunity in mice. Infect. Immun. 76, 4554–4563 (2008).
3	Bradley, E. S., Bodi, K., Ismail, A. M. & Camilli, A. A genome-wide approach to discovery of small RNAs involved in regulation of virulence in Vibrio cholerae. PLoS Pathog. 7, e1002126 (2011).
4	Anthouard, R. & Dirita, V. J. Small-molecule inhibitors of toxT expression in Vibrio cholerae. MBio 4, e00403–13 (2013).
